# Supplementary material for: Stage-Dependent Increase of Systemic Immune Activation and CCR5+CD4+ T Cells in Filarial Driven Lymphedema in Ghana and Tanzania
Source: Pathogens. 2023 Jun 7;12(6):809. doi: 10.3390/pathogens12060809 (PMC10301430; doi:10.3390/pathogens12060809)
Supplement: Supplementary file 1 [file pathogens-12-00809-s001.zip]

Archive with 4 entries (4 files):
- Supplementary Figures S1 and S2.pptx
- Supplementary table S1_ADLA.xlsx
- Supplementary table S2_Frequencies.xlsx
- Supplementary table S3_Correlation Analysis.xlsx
