# Supplementary material for: Stage-Dependent Increase of Systemic Immune Activation and CCR5+CD4+ T Cells in Filarial Driven Lymphedema in Ghana and Tanzania
Source: Pathogens. 2023 Jun 7;12(6):809. doi: 10.3390/pathogens12060809 (PMC10301430; doi:10.3390/pathogens12060809)
Supplement: Supplementary file 1 [file pathogens-12-00809-s001.zip › Supplementary table S1_ADLA.xlsx]

## Sheet: Sheet1
Ghana			Number of ADL attacks within the last year
	Stage	Total	0	1	2	3	4	5	7	N.A.
	Low (1-2)	25	4 (16.0)	13 (52.0)	5 (20.0)	0	0	1 (4.0)	0	2 (8.0)
	Medium (3-4)	15	4 (26.7)	5 (33.3)	5 (33.3)	0	0	0	0	1 (6.7)
	Advanced (5-7)	20	0	10 (50.0)	4 (20.0)	2 (10.0)	1 (5.0)	1 (5.0)	1 (5.0)	1 (5.0)
Tanzania			Number of ADL attacks within the last year
	Stage	Total	0	1	2	3	4	5	7	N.A.
	Low (1-2)	24	12 (50.0)	7 (29.2)	3 (12.5)	1 (4.2)	0	0	0	1 (4.2)
	Medium (3-4)	36	19 (52.8)	6 (16.7)	5 (13.9)	3 (8.3)	0	0	0	3 (8.3)
	Advanced (5-7)	24	10 (41.7)	10 (41.7)	1 (4.2)	2 (8.3)	0	1 (4.2)	0	0
Supplementary Table S1: Yearly reported acute dermatolymphangioadenitis attacks.
Number of acute dermatolymphangioadenitis (ADL) attacks within the last year is reported for participants from both Ghana (top) and Tanzania (bottom). These attacks are reported for each cohort of individuals suffering from filarial lymphedema as classified according to the Dreyer system (Dreyer 2003). Total numbers and percent of total (brackets) are presented.
