# Supplementary material for: Stage-Dependent Increase of Systemic Immune Activation and CCR5+CD4+ T Cells in Filarial Driven Lymphedema in Ghana and Tanzania
Source: Pathogens. 2023 Jun 7;12(6):809. doi: 10.3390/pathogens12060809 (PMC10301430; doi:10.3390/pathogens12060809)
Supplement: Supplementary file 1 [file pathogens-12-00809-s001.zip › Supplementary table S2_Frequencies.xlsx]

## Sheet: Sheet1
	Ghana	Tanzania	p-value
CD3+ low stages	71.80 [9.85]	64.15 [12.65]	0.0048
CD3+ medium stages	76.50 [8.20]	68.35 [12.70]	0.016
CD3+ advanced stages	73.60 [8.67]	61.80 [9.35]	<0.0001
CD4+ low stages	63.90 [9.85]	56.10 [18.35]	0.0208
CD4+ medium stages	64.10 [5.10]	50.65 [12.62]	<0.0001
CD4+ advanced stages	59.30 [9.25]	51.80 [14.45]	0.0156
CD8+ low stages	24.85 [10.85]	26.60 [7.70]	0.2759
CD8+ medium stages	25.20 [6.48]	28.20 [10.25]	0.2647
CD8+ advanced stages	32.70 [10.00]	26.30 [7.47]	0.4126
CD4+HLA-DR+CD38+ low stages	2.46 [1.66]	6.19 [5.25]	<0.0001
CD4+HLA-DR+CD38+ medium stages	2.77 [1.12]	6.14 [3.68]	<0.0001
CD4+HLA-DR+CD38+ advanced stages	3.56 [3.43]	9.02 [6.23]	<0.0001
CD4+CCR5+ low stages	24.80 [10.10]	28.85 [14.65]	0.2088
CD4+CCR5+ medium stages	28.90 [5.90]	29.65 [13.28]	0.5777
CD4+CCR5+ advanced stages	31.10 [9.90]	30.60 [12.90]	0.4264
CD4+PD-1+ low stages	10.08 [12.62]	18.05 [65.71]	0.5152
CD4+PD-1+ medium stages	11.40 [14.93]	18.70 [56.23]	0.2730
CD4+PD-1+ advanced stages	15.30 [19.09]	19.30 [60.84]	0.3219
CD8+CCR5+ low stages	46.45 [17.52]	56.50 [21.10]	0.0916
CD8+CCR5+ medium stages	47.65 [20.50]	50.60 [20.05]	0.9839
CD8+CCR5+ advanced stages	55.00 [27.20]	56.05 [25.72]	0.3701
CD8+PD-1+ low stages	4.89 [5.90]	2.25 [3.25]	0.0588
CD8+PD-1+ medium stages	2.63 [7.16]	1.65 [3.35]	0.0640
CD8+PD-1+ advanced stages	8.74 [6.27]	7.36 [7.93]	0.3303
Supplementary Table S2: Flow cytometric analysis median cell frequencies.
Cell frequencies from flow cytometric analysis are reported for CD3+, CD4+, CD8+, CD4+HLADR+CD38+, CD4+CCR5+, CD4+PD-1+, CD8+CCR5+, and CD8+PD-1+ T cells from participants in the TAKeOFF LEDoxy clinical trial in Ghana and Tanzania. Median and interquartile range is reported for each group, which is grouped by the leg lymphedema stage for each individual based on the Dreyer classification system (…
