# Supplementary material for: Stage-Dependent Increase of Systemic Immune Activation and CCR5+CD4+ T Cells in Filarial Driven Lymphedema in Ghana and Tanzania
Source: Pathogens. 2023 Jun 7;12(6):809. doi: 10.3390/pathogens12060809 (PMC10301430; doi:10.3390/pathogens12060809)
Supplement: Supplementary file 1 [file pathogens-12-00809-s001.zip › Supplementary table S3_Correlation Analysis.xlsx]

## Sheet: Sheet1
Ghana	rho	p-value
CD3+	0.1640	0.2105
CD4+	-0.2812	0.0296
CD8+	0.2420	0.1092
CD4+HLA-DR+CD38+ T cells	0.2771	0.0321
CD4+CCR5+	0.3892	0.0082
CD4+PD-1+	0.0379	0.8047
CD8+CCR5+	0.1140	0.4560
CD8+PD-1+	0.2405	0.1115
Tanzania
CD3+	-0.0808	0.4623
CD4+	-0.1532	0.1616
CD8+	-0.0291	0.8164
CD4+HLA-DR+CD38+ T cells	0.2807	0.0093
CD4+CCR5+	-0.0071	0.9533
CD4+PD-1+	-0.0514	0.6701
CD8+CCR5+	0.0022	0.9863
CD8+PD-1+	0.3465	0.0044
Supplementary table S3: Correlation analysis.
Analysis showing the correlation between cell types (CD3+, CD4+, CD8+, CD4+HLADR+CD38+, CD4+CCR5+, CD4+PD-1+, CD8+CCR5+, and CD8+PD-1+ T cells) and LE stage. P-value and rho values were calculated using the Spearman correlation and are reported for each association.
